# Supplementary material for: Systematic approach to outcome assessment from coded electronic healthcare records in the DaRe2THINK NHS-embedded randomized trial
Source: Eur Heart J Digit Health. 2022 Sep 16;3(3):426–36. doi: 10.1093/ehjdh/ztac046 (PMC9708037; doi:10.1093/ehjdh/ztac046)
Supplement: ztac046_Supplementary_Data [file ztac046_supplementary_data.zip]

Archive with 3 entries (3 files):
- D2Tcoding_Appendix1_codelists_23May2022.pdf
- D2Tcoding_Appendix2_CODE-EHR framework.pdf
- DaRe2THINK_protocol_v3.0_27Jan2022.pdf
